# Supplementary material for: ChEAP: ChIP-exo analysis pipeline and the investigation of Escherichia coli RpoN protein-DNA interactions
Source: Comput Struct Biotechnol J. 2022 Dec 2;21:99–104. doi: 10.1016/j.csbj.2022.11.053 (PMC9735260; doi:10.1016/j.csbj.2022.11.053)
Supplement: Supplementary data 2 [file mmc2.xlsx]

## Sheet: Table S1
Table S1. Binding sites of RpoN in E. coli K-12 MG1655
ChIP-exo Peak ID', 'Start', 'End' columns denote the ChIP-exo peaks in this study, the start and end of each binding site, respectively.
SNR' column contains the signal-to-noise ratio of ChIP-exo peaks calculated.
Location' column contains the position of peak with respective to its nearest gene
ChIP-seq Peak ID' columns contain the ID of high stringency ChIP-seq peaks in Bonocora et al. (2015), categorised based on their overlapping positions with the ChIP-exo in this study and ChIP-chip data in Cho et al. (2014)
					ChIP-seq Peak ID
ChIP-exo Peak ID	Start	End	SNR	Location	Peaks overlap with ChIP-exo only	Peaks overlap with ChIP-exo and ChIP-chip
B1	33266	33280	6.05565	intragenic	IS01
B2	42474	42488	2.85193	intragenic
B3	150257	150271	3.2878	intragenic
B4	220665	220679	3.93348	intragenic	IA02
B5	262108	262122	11.1226	intragenic	IA03
B6	297210	297224	6.15893	intergenic
B7	348630	348644	20.5188	intergenic	OS01	OS01
B8	439451	439465	4.17812	intragenic
B9	456508	456522	36.7188	intergenic	OS02	OS02
B10	472534	472548	39.579	intergenic	OS03	OS03
B11	485786	485800	7.80908	intragenic	IA05	IA05
B12	513318	513332	12.7589	intragenic	IS02
B13	535127	535141	4.51964	intragenic	IS03
B14	568347	568361	4.92812	intragenic	IS05
B15	689219	689233	50.8113	intergenic	OS04	OS04
B16	703303	703317	4.54881	intragenic
B17	703443	703457	20.4537	intragenic	IA08	IA08
B18	785512	785526	4.63929	intergenic	IA08	IA08
B19	798201	798215	17.603	intragenic	IA09	IA09
B20	809693	809707	5.64286	intragenic	IS09
B21	816697	816711	7.74435	intergenic	OS05	OS05
B22	848051	848065	34.4018	intergenic	OS06	OS06
B23	848071	848085	32.0135	intergenic	OS06	OS06
B24	883663	883677	51.8914	intergenic		OS07
B25	893713	893727	11.0784	intergenic	OS08	OS08
B26	940531	940545	4.23631	intragenic	IS10
B27	1015609	1015623	7.94241	intergenic	OS09	OS09
B28	1029532	1029546	4.05595	intragenic
B29	1074035	1074049	22.7423	intergenic	OS10	OS10
B30	1214532	1214546	14.1118	intragenic	IS13
B31	1272406	1272420	6.03333	intergenic	OS12	OS12
B32	1310528	1310542	58.4723	intergenic	OS13	OS13
B33	1361189	1361203	7.45967	intragenic
B34	1368022	1368036	53.1835	intergenic	OS15	OS15
B35	1402172	1402186	37.5583	intragenic
B36	1464926	1464940	14.4513	intragenic	IS16
B37	1466709	1466723	7.16637	intragenic	IS17
B38	1520970	1520984	39.2244	intragenic	IS18
B39	1563115	1563129	12.1819	intergenic	OS16	OS16
B40	1610717	1610731	2.83958	intergenic
B41	1617349	1617363	4.45506	intragenic	IS20
B42	1664451	1664465	6.81905	intragenic	IS21	IS21
B43	1726291	1726305	3.85223	intragenic	IA14	IA14
B44	1792451	1792465	4.13943	intragenic
B45	1816339	1816353	2.76875	intergenic
B46	1832056	1832070	8.92396	intergenic	OS17	OS17
B47	1866795	1866809	33.3228	intergenic	OS18	OS18
B48	1960569	1960583	8.46161	intragenic	IS24
B49	2061796	2061810	14.8031	intragenic	OS19	OS19
B50	2061979	2061993	54.5537	intergenic	OS19	OS19
B51	2081680	2081694	4.78423	intragenic	IS25
B52	2124432	2124446	4.03095	intragenic
B53	2323399	2323413	6.58199	intergenic	OS21	OS21
B54	2362507	2362521	3.21012	intragenic	IS27
B55	2376843	2376857	8.89226	intragenic
B56	2427854	2427868	23.1286	intergenic	OS22	OS22
B57	2486383	2486397	14.9423	intragenic	IS29
B58	2528497	2528511	19.4255	intragenic	IS30
B59	2533292	2533306	16.992	intragenic	IA18	IA18
B60	2533357	2533371	56.436	intragenic	IA18	IA18
B61	2533530	2533544	15.438	intergenic	IA18	IA18
B62	2543665	2543679	4.1442	intergenic
B63	2563320	2563334	3.01875	intergenic
B64	2563395	2563409	5.94107	intergenic
B65	2564926	2564940	3.67991	intragenic
B66	2565303	2565317	7.91146	intragenic
B67	2586386	2586400	5.56399	intragenic	IA19
B68	2586481	2586495	1.36354	intragenic	IA19
B69	2601146	2601160	20.7655	intergenic	OS23
B70	2642569	2642583	3.75729	intragenic
B71	2691341	2691355	244.025	intergenic	OS24	OS24
B72	2798821	2798835	3.77917	intergenic
B73	2804682	2804696	24.3085	intergenic		OA04
B74	2832424	2832438	30.7702	intergenic	OS25	OS25
B75	2838135	2838149	46.188	intergenic	OS26	OS26
B76	2850476	2850490	296.587	intergenic	OS27	OS27
B77	2850604	2850618	447.321	intergenic	OS28	OS27
B78	2914320	2914334	17.5009	intragenic	IS32	IS32
B79	3000237	3000251	10.4399	intergenic	OS29	OS29
B80	3006166	3006180	6.38943	intergenic	OS30	OS30
B81	3014639	3014653	35.1439	intragenic	IS34	OS31
B82	3015982	3015996	15.5923	intergenic	OS31	OS31
B83	3030971	3030985	6.23318	intergenic	OS32	OS32
B84	3145894	3145908	4.99152	intragenic		OA05
B85	3146290	3146304	131.505	intergenic		OA05
B86	3171560	3171574	13.9042	intragenic	IS36
B87	3219433	3219447	8.31488	intergenic	OS33	OS33
B88	3332393	3332407	7.55491	intragenic	IS40	IS40
B89	3372620	3372634	17.9097	intergenic
B90	3418950	3418964	109.094	intergenic	OS34	OS34
B91	3451672	3451686	6.65551	intragenic	IS41
B92	3558110	3558124	45.4243	intergenic	OS35	OS35
B93	3567512	3567526	24.6763	intragenic	IS43
B94	3600819	3600833	104.235	intergenic	OS36	OS36
B95	3685812	3685826	4.2058	intragenic	IS44
B96	3739150	3739164	3.91518	intragenic
B97	3805480	3805494	20.7933	intragenic	IS45
B98	3968909	3968923	13.989	intragenic	IS46	IS46
B99	4002257	4002271	2.97589	intragenic
B100	4058109	4058123	124.248	intergenic	OS37	OS37
B101	4133376	4133390	8.7869	intragenic	IS48	IS48
B102	4201716	4201730	103.976	intergenic	OS38	OS38
B103	4201880	4201894	55.0181	intergenic	OS39	OS38
B104	4262800	4262814	67.3482	intergenic	OS40	OS40
B105	4299411	4299425	146.899	intergenic	OS41	OS41
B106	4344088	4344102	4.81205	intragenic	IS49	IS49
B107	4355080	4355094	3.12068	intragenic
B108	4439336	4439350	114.473	intergenic	OS42	OS42
B109	4459496	4459510	8.0872	intergenic	IS52	IS52
B110	4563434	4563448	8.55327	intragenic	IS54	IS54
B111	4608162	4608176	8.90744	intragenic	IS55
B112	4614086	4614100	8.09702	intragenic	IS56
B113	4615458	4615472	23.3335	intragenic	IS57

## Sheet: Table S2
Table S2. List of putative RpoN target genes. 'Accession', 'Gene_name', 'Product', 'COG' columns indicate the locus tag, name, product encoded by each gene, and its COG category, respectively.
Accession	Gene_name	Product	COG
b0032	carA	carbamoyl phosphate synthetase subunit alpha	EF
b0033	carB	carbamoyl phosphate synthetase subunit beta	EF
b0041	fixA	putative electron transfer flavoprotein FixA	C
b0042	fixB	putative electron transfer flavoprotein FixB	C
b0043	fixC	putative oxidoreductase FixC
b0044	fixX	putative ferredoxin FixX	C
b0133	panC	pantothenate synthetase	H
b0134	panB	3-methyl-2-oxobutanoate hydroxymethyltransferase	H
b0195	trmO	tRNA m(6)t(6)A37 methyltransferase	S
b0196	rcsF	outer membrane lipoprotein RcsF
b0242	proB	glutamate 5-kinase	E
b0243	proA	glutamate-5-semialdehyde dehydrogenase	E
b0281	intF	CP4-6 prophage	L
b0331	prpB	2-methylisocitrate lyase	G
b0333	prpC	2-methylcitrate synthase	C
b0334	prpD	2-methylcitrate dehydratase	R
b0335	prpE	propionyl-CoA synthetase	I
b0419	yajO	1-deoxyxylulose-5-phosphate synthase YajO	C
b0420	dxs	1-deoxy-D-xylulose-5-phosphate synthase
b0421	ispA	geranyl diphosphate/farnesyl diphosphate synthase	H
b0422	xseB	exodeoxyribonuclease VII subunit XseB	L
b0437	clpP	ATP-dependent Clp protease proteolytic subunit
b0438	clpX	ATP-dependent Clp protease ATP-binding subunit ClpX	O
b0450	glnK	nitrogen regulator GlnK
b0451	amtB	ammonia/ammonium transporter	P
b0462	acrB	multidrug efflux pump RND permease AcrB	V
b0463	acrA	multidrug efflux pump membrane fusion lipoprotein AcrA	M
b0464	acrR	DNA-binding transcriptional repressor AcrR
b0485	glsA	glutaminase 1	E
b0486	ybaT	putative transporter YbaT
b0507	gcl	glyoxylate carboligase
b0508	hyi	hydroxypyruvate isomerase
b0509	glxR	tartronate semialdehyde reductase 2
b0511	ybbW	putative allantoin transporter
b0512	allB	allantoinase	F
b0513	ybbY	putative purine transporter
b0514	glxK	glycerate 2-kinase 2	G
b0543	emrE	multidrug/betaine/choline efflux transporter EmrE	P
b0652	gltL	glutamate/aspartate ABC transporter ATP binding subunit
b0653	gltK	glutamate/aspartate ABC transporter membrane subunit GltK
b0654	gltJ	glutamate/aspartate ABC transporter membrane subunit GltJ
b0655	gltI	glutamate/aspartate ABC transporter periplasmic binding protein
b0656	insH-3	IS5 transposase and trans-activator
b0675	umpH	UMP phosphatase	G
b0676	nagC	DNA-binding transcriptional dual regulator NagC	KG
b0677	nagA	N-acetylglucosamine-6-phosphate deacetylase
b0678	nagB	glucosamine-6-phosphate deaminase	G
b0679	nagE	N-acetylglucosamine specific PTS enzyme IIABC component	G
b0754	aroG	3-deoxy-7-phosphoheptulonate synthase, Phe-sensitive
b0767	pgl	6-phosphogluconolactonase	G
b0774	bioA	adenosylmethionine-8-amino-7-oxononanoate aminotransferase
b0780	ybhK	putative transferase YbhK	S
b0809	glnQ	L-glutamine ABC transporter ATP binding subunit
b0810	glnP	L-glutamine ABC transporter membrane subunit
b0811	glnH	L-glutamine ABC transporter periplasmic binding protein	ET
b0842	mdfA	multidrug efflux pump MdfA/Na(+):H(+) antiporter/K(+):H(+) antiporter	GEPR
b0854	potF	putrescine ABC transporter periplasmic binding protein
b0855	potG	putrescine ABC transporter ATP binding subunit	E
b0856	potH	putrescine ABC transporter membrane subunit PotH	E
b0857	potI	putrescine ABC transporter membrane subunit PotI
b0894	dmsA	dimethyl sulfoxide reductase subunit A
b0895	dmsB	dimethyl sulfoxide reductase subunit B
b0896	dmsC	dimethyl sulfoxide reductase subunit C
b0953	rmf	ribosome modulation factor	J
b0968	yccX	acylphosphatase
b1006	rutG	pyrimidine:H(+) symporter
b1007	rutF	flavin reductase	R
b1008	rutE	putative malonic semialdehyde reductase	C
b1009	rutD	putative aminoacrylate hydrolase	R
b1010	rutC	putative aminoacrylate peracid reductase
b1011	rutB	peroxyureidoacrylate/ureidoacrylate amidohydrolase	Q
b1012	rutA	pyrimidine oxygenase	C
b1162	bluR	DNA-binding transcriptional repressor BluR
b1218	chaC	glutathione-specific gamma-glutamylcyclotransferase	P
b1250	kch	K(+) channel Kch
b1296	puuP	putrescine:H(+) symporter PuuP
b4742	ymjE	protein YmjE
b1297	puuA	glutamate-putrescine ligase	E
b1304	pspA	phage shock protein A
b1305	pspB	phage shock protein B
b1306	pspC	phage shock protein C
b1307	pspD	phage shock protein D
b1308	pspE	thiosulfate sulfurtransferase PspE	P
b1335	ogt	methylated-DNA--[protein]-cysteine S-methyltransferase	L
b1336	abgT	p-aminobenzoyl glutamate:H(+) symporter	H
b1337	abgB	p-aminobenzoyl-glutamate hydrolase subunit B	R
b1338	abgA	p-aminobenzoyl-glutamate hydrolase subunit A	R
b1399	paaX	DNA-binding transcriptional repressor PaaX
b1400	paaY	2-hydroxycyclohepta-1,4,6-triene-1-carboxyl-CoA thioesterase
b1406	pdxI	pyridoxine 4-dehydrogenase
b1407	ydbD	DUF2773 domain-containing protein YdbD
b1451	yncD	putative TonB-dependent outer membrane receptor
b1483	ddpF	putative D,D-dipeptide ABC transporter ATP-binding subunit DdpF	EP
b1484	ddpD	putative D,D-dipeptide ABC transporter ATP-binding subunit DdpD	EP
b1485	ddpC	putative D,D-dipeptide ABC transporter membrane subunit DdpC	EP
b1486	ddpB	putative D,D-dipeptide ABC transporter membrane subunit DdpB	EP
b1487	ddpA	putative D,D-dipeptide ABC transporter periplasmic binding protein
b1488	ddpX	D-alanyl-D-alanine dipeptidase
b1521	uxaB	tagaturonate reductase
b1528	ydeA	L-arabinose exporter	G
b1587	ynfE	putative selenate reductase YnfE
b1588	ynfF	putative selenate reductase YnfF
b1589	ynfG	putative oxidoreductase YnfG
b1590	ynfH	putative menaquinol dehydrogenase
b1591	dmsD	redox enzyme maturation protein DmsD	R
b1648	ydhL	conserved protein YdhL
b1707	ydiV	anti-FlhDC factor
b1733	chbG	chitin disaccharide deacetylase
b1744	astE	succinylglutamate desuccinylase	E
b1745	astB	N-succinylarginine dihydrolase	E
b1746	astD	aldehyde dehydrogenase
b1747	astA	arginine N-succinyltransferase	E
b1748	astC	succinylornithine transaminase	E
b1783	yeaG	protein kinase YeaG
b1784	yeaH	DUF444 domain-containing protein YeaH
b1876	argS	arginine--tRNA ligase	J
b1988	nac	DNA-binding transcriptional dual regulator Nac
b2010	dacD	D-alanyl-D-alanine carboxypeptidase DacD	M
b2046	wzxC	M-antigen undecaprenyl disphosphate flippase
b2047	wcaJ	undecaprenyl-phosphate glucose phosphotransferase	M
b2048	cpsG	phosphomannomutase
b2049	cpsB	mannose-1-phosphate guanylyltransferase	M
b2050	wcaI	putative colanic biosynthesis glycosyl transferase	M
b2051	gmm	GDP-mannose mannosyl hydrolase	LR
b2052	fcl	GDP-L-fucose synthase	MG
b2053	gmd	GDP-mannose 4,6-dehydratase
b2054	wcaF	putative acyl transferase	R
b2055	wcaE	putative colanic acid biosynthesis glycosyl transferase	M
b2056	wcaD	putative colanic acid polymerase
b2057	wcaC	putative colanic acid biosynthesis glycosyl transferase	M
b2221	atoD	acetyl-CoA:acetoacetyl-CoA transferase subunit alpha
b2222	atoA	acetyl-CoA:acetoacetyl-CoA transferase subunit beta	I
b2223	atoE	short chain fatty acid transporter
b2224	atoB	acetyl-CoA acetyltransferase
b2245	yfaU	2-keto-3-deoxy-L-rhamnonate aldolase
b2246	yfaV	putative transporter YfaV
b2247	rhmD	L-rhamnonate dehydratase
b2248	yfaX	putative DNA-binding transcriptional regulator YfaX	K
b2260	menE	o-succinylbenzoate--CoA ligase
b2261	menC	o-succinylbenzoate synthase
b2262	menB	1,4-dihydroxy-2-naphthoyl-CoA synthase
b2306	hisP	lysine/arginine/ornithine ABC transporter/histidine ABC transporter, ATP binding subunit
b2307	hisM	lysine/arginine/ornithine ABC transporter/histidine ABC transporter, membrane subunit HisM	E
b2308	hisQ	lysine/arginine/ornithine ABC transporter/histidine ABC transporter, membrane subunit HisQ
b2309	hisJ	histidine ABC transporter periplasmic binding protein
b2310	argT	lysine/arginine/ornithine ABC transporter periplasmic binding protein
b2369	evgA	DNA-binding transcriptional activator EvgA	TK
b2370	evgS	sensory histidine kinase EvgS	ET
b4546	ypeB	PF12843 family protein YpeB	S
b2411	ligA	DNA ligase	L
b2415	ptsH	phosphocarrier protein HPr
b2416	ptsI	PTS enzyme I
b2417	crr	Enzyme IIA(Glc)
b2421	cysM	cysteine synthase B	E
b2422	cysA	sulfate/thiosulfate ABC transporter ATP binding subunit	P
b2423	cysW	sulfate/thiosulfate ABC transporter inner membrane subunit CysW	P
b2424	cysU	sulfate/thiosulfate ABC transporter inner membrane subunit CysU
b2425	cysP	thiosulfate/sulfate ABC transporter periplasmic binding protein CysP
b2448	yffQ	CPZ-55 prophage
b2449	yffR	CPZ-55 prophage
b2450	yffS	CPZ-55 prophage
b2469	narQ	sensory histidine kinase NarQ	T
b2470	acrD	multidrug efflux pump RND permease AcrD
b2481	hyfA	hydrogenase 4 component A	C
b2482	hyfB	hydrogenase 4 component B
b2483	hyfC	hydrogenase 4 component C	C
b2484	hyfD	hydrogenase 4 component D
b2485	hyfE	hydrogenase 4 component E
b2486	hyfF	hydrogenase 4 component F
b2487	hyfG	hydrogenase 4 catalytic subunit HyfG
b2488	hyfH	hydrogenase 4 component H	C
b2489	hyfI	hydrogenase 4 catalytic subunit HyfI
b2490	hyfJ	putative hydrogenase 4 assembly protein
b2491	hyfR	DNA-binding transcriptional activator HyfR	KT
b2492	focB	putative formate transporter
b2516	rodZ	transmembrane component of cytoskeleton	S
b2556	glrK	sensory histidine kinase GlrK
b2670	alaE	L-alanine exporter
b2677	proV	glycine betaine ABC transporter ATP binding subunit ProV
b2678	proW	glycine betaine ABC transporter membrane subunit ProW
b2679	proX	glycine betaine ABC transporter periplasmic binding protein ProX	E
b2710	norV	anaerobic nitric oxide reductase flavorubredoxin	C
b2711	norW	NADH:flavorubredoxin reductase	R
b2712	hypF	carbamoyltransferase HypF
b2713	hydN	putative electron transport protein HydN
b2717	hycI	hydrogenase 3 maturation protease	C
b2718	hycH	formate hydrogenlyase assembly protein
b2719	hycG	formate hydrogenlyase subunit HycG
b2720	hycF	formate hydrogenlyase subunit HycF
b2721	hycE	formate hydrogenlyase subunit HycE
b2722	hycD	formate hydrogenlyase subunit HycD
b2723	hycC	formate hydrogenlyase subunit HycC	CP
b2724	hycB	formate hydrogenlyase subunit HycB
b2725	hycA	regulator of the transcriptional regulator FhlA
b2726	hypA	hydrogenase 3 nickel incorporation protein HypA
b2727	hypB	hydrogenase isoenzymes nickel incorporation protein HypB	OK
b2728	hypC	hydrogenase 3 maturation protein HypC
b2729	hypD	Fe-(CN)2CO cofactor assembly scaffold protein HypD	O
b2730	hypE	hydrogenase maturation protein, carbamoyl dehydratase	O
b2784	relA	GDP/GTP pyrophosphokinase
b2866	xdhA	putative xanthine dehydrogenase molybdenum-binding subunit XdhA
b2867	xdhB	putative xanthine dehydrogenase FAD-binding subunit XdhB	C
b2868	xdhC	putative xanthine dehydrogenase iron-sulfur-binding subunit XdhC
b2870	ygeW	putative carbamoyltransferase YgeW	E
b2875	yqeB	XdhC-CoxI family protein YqeB
b2878	ygfK	putative oxidoreductase, Fe-S subunit	ER
b2879	ssnA	putative aminohydrolase	FR
b2886	ygfS	putative oxidoreductase, 4Fe-4S ferredoxin-type subunit	C
b2887	ygfT	fused putative oxidoreductase, Fe-S subunit and nucleotide-binding subunit
b2990	hybG	hydrogenase 2 accessory protein
b2991	hybF	hydrogenase maturation protein HybF
b2992	hybE	hydrogenase 2-specific chaperone
b2993	hybD	putative hydrogenase 2 maturation protease	C
b2994	hybC	hydrogenase 2 large subunit	C
b2995	hybB	hydrogenase 2 membrane subunit	C
b2996	hybA	hydrogenase 2 iron-sulfur protein	C
b2997	hybO	hydrogenase 2 small subunit	C
b3025	qseB	DNA-binding transcriptional activator QseB
b3026	qseC	sensory histidine kinase QseC	T
b3073	patA	putrescine aminotransferase
b3183	obgE	GTPase ObgE	R
b3184	yhbE	inner membrane protein YhbE
b3221	yhcH	DUF386 domain-containing protein YhcH
b3222	nanK	N-acetylmannosamine kinase	KG
b3223	nanE	putative N-acetylmannosamine-6-phosphate epimerase	G
b3224	nanT	N-acetylneuraminate:H(+) symporter	GEPR
b3225	nanA	N-acetylneuraminate lyase	EM
b3269	yhdX	putative ABC transporter membrane subunit YhdX	E
b3270	yhdY	putative ABC transporter membrane subunit YhdY	E
b3271	yhdZ	putative ABC transporter ATP-binding subunit YhdZ
b3311	rpsQ	30S ribosomal subunit protein S17	J
b3312	rpmC	50S ribosomal subunit protein L29
b3313	rplP	50S ribosomal subunit protein L16	J
b3314	rpsC	30S ribosomal subunit protein S3	J
b3315	rplV	50S ribosomal subunit protein L22	J
b3316	rpsS	30S ribosomal subunit protein S19	J
b3317	rplB	50S ribosomal subunit protein L2
b3318	rplW	50S ribosomal subunit protein L23	J
b3319	rplD	50S ribosomal subunit protein L4
b3320	rplC	50S ribosomal subunit protein L3
b3321	rpsJ	30S ribosomal subunit protein S10
b4475	rtcA	RNA 3'-terminal phosphate cyclase	A
b3421	rtcB	RNA-splicing ligase
b3422	rtcR	DNA-binding transcriptional activator RtcR
b3428	glgP	glycogen phosphorylase	G
b3429	glgA	glycogen synthase
b3430	glgC	glucose-1-phosphate adenylyltransferase	G
b3461	rpoH	RNA polymerase, sigma 32 (sigma H) factor
b3529	pdeK	putative c-di-GMP phosphodiesterase PdeK
b3572	avtA	valine--pyruvate aminotransferase
b3623	waaU	putative ADP-heptose:LPS heptosyltransferase 4	M
b3624	waaZ	lipopolysaccharide core biosynthesis protein WaaZ
b3625	waaY	lipopolysaccharide core heptose (II) kinase
b3626	waaJ	UDP-glucose:(glucosyl)LPS alpha-1,2-glucosyltransferase
b3627	waaO	UDP-D-glucose:(glucosyl)LPS alpha-1,3-glucosyltransferase
b3628	waaB	UDP-D-galactose:(glucosyl)lipopolysaccharide-1, 6-D-galactosyltransferase
b3629	waaS	lipopolysaccharide core biosynthesis protein
b3630	waaP	lipopolysaccharide core heptose (I) kinase
b3631	waaG	lipopolysaccharide glucosyltransferase I
b3632	waaQ	lipopolysaccharide core heptosyltransferase 3
b3784	rfe	UDP-N-acetylglucosamine--undecaprenyl-phosphate N-acetylglucosaminephosphotransferase	M
b3785	wzzE	enterobacterial common antigen polysaccharide co-polymerase
b3786	wecB	UDP-N-acetylglucosamine 2-epimerase	M
b3787	wecC	UDP-N-acetyl-D-mannosamine dehydrogenase
b3788	rffG	dTDP-glucose 4,6-dehydratase 2
b3789	rffH	dTDP-glucose pyrophosphorylase 2	M
b3790	rffC	dTDP-4-amino-4,6-dideoxy-D-galactose acyltransferase
b3791	wecE	dTDP-4-dehydro-6-deoxy-D-glucose transaminase	M
b3792	wzxE	lipid III flippase	R
b4481	rffT	4-acetamido-4,6-dideoxy-D-galactose transferase
b3793	wzyE	enterobacterial common antigen polymerase
b3794	rffM	UDP-N-acetyl-D-mannosaminuronic acid transferase	M
b3816	corA	Ni(2(+))/Co(2(+))/Mg(2(+)) transporter
b3868	glnG	DNA-binding transcriptional dual regulator NtrC
b3869	glnL	sensory histidine kinase NtrB
b3870	glnA	glutamine synthetase
b3942	katG	hydroperoxidase I
b4002	zraP	zinc responsive, periplasmic protein with chaperone activity
b4003	zraS	sensory histidine kinase ZraS	T
b4004	zraR	DNA-binding transcriptional activator ZraR	T
b4050	pspG	phage shock protein G
b4079	fdhF	formate dehydrogenase H
b4119	melA	alpha-galactosidase	G
b4120	melB	melibiose:H(+)/Na(+)/Li(+) symporter	G
b4129	lysU	lysine--tRNA ligase/Ap4A synthetase/Ap3A synthetase
b4216	ytfJ	protein YtfJ	R
b4237	nrdG	anaerobic ribonucleoside-triphosphate reductase activating protein
b4238	nrdD	anaerobic ribonucleoside-triphosphate reductase
b4333	yjiK	uncharacterized protein YjiK	S
b4371	rsmC	16S rRNA m(2)G1207 methyltransferase
b4377	yjjU	putative patatin-like phospholipase YjjU	R
b4378	yjjV	putative DNase YjjV
b4379	yjjW	putative glycyl-radical enzyme activating enzyme YjjW
b4380	yjjI	DUF3029 domain-containing protein YjjI
